# Supplementary material for: A genetic programming-based ensemble method for long-term electricity demand forecasting
Source: PeerJ Comput Sci. 2025 Apr 16;11:e2825. doi: 10.7717/peerj-cs.2825 (PMC12190524; doi:10.7717/peerj-cs.2825)
Supplement: Supplemental Information 1 [file peerj-cs-11-2825-s001.csv]

x1	x2	x3	x4	y
79.69	15.28	4.13	2.15	2.94
81.99	19.71	6.07	2.84	3.19
84.36	27.07	9.01	3.42	3.29
86.75	32.44	8.35	3.36	3.29
89.24	29.93	9.12	4.23	3.86
91.82	31.95	10.08	5.33	4.46
94.45	43.31	13.7	5.96	5.29
97.08	47.65	13.81	5.95	6.41
99.74	55.61	16.18	6.47	6.62
102.47	64.59	19.57	6.05	7.67
105.29	74.3	20.12	5.8	8.66
108.19	81.77	19.2	6.24	8.86
111.13	84.27	19.24	7.06	10.36
114.12	95.91	20.02	7.62	10.68
117.19	107.66	18.17	7.67	11.11
120.28	111.27	18.54	8.45	11.58
