# Supplementary material for: A genetic programming-based ensemble method for long-term electricity demand forecasting
Source: PeerJ Comput Sci. 2025 Apr 16;11:e2825. doi: 10.7717/peerj-cs.2825 (PMC12190524; doi:10.7717/peerj-cs.2825)
Supplement: Supplemental Information 2 [file peerj-cs-11-2825-s002.py]

from sklearn.utils.random import check_random_state
from gplearn.genetic import SymbolicRegressor
import numpy as np
import pandas as pd
#get data
data = np.array(pd.read_csv('./data.csv', delimiter=";", encoding='unicode_escape'), dtype=float)

#split the data into input and output
X = data[:,:-1]
y = data[:, -1].flatten()

#apply the quadratic mathematical function with the coefficients optimized by GA, PSO and SA to the input data.
Q_GA = 0.1626*X[:,0]+0.0605*X[:,1]-0.6461*X[:,2]-0.1311*X[:,3]-0.0022*X[:,0]*X[:,1]+0.0026*X[:,0]*X[:,2]+0.0173*X[:,0]*X[:,3]-0.0048*X[:,1]*X[:,2]-0.0046*X[:,1]*X[:,3]+0.2852*X[:,2]*X[:,3]+0.00039594*X[:,0]**2+0.0018*X[:,1]**2-0.022*X[:,2]**2-0.4951*X[:,3]**2-11.5408
Q_PSO = -0.0000271146*X[:,0]-0.0000148687*X[:,1]-0.97829*X[:,2]+0.012637*X[:,3]+0.0000121832*X[:,0]*X[:,1]+0.0149*X[:,0]*X[:,2]-0.03247*X[:,0]*X[:,3]-0.00258*X[:,1]*X[:,2]-0.02837*X[:,1]*X[:,3]+0.12942*X[:,2]*X[:,3]+0.0014*X[:,0]**2+0.00122*X[:,1]**2-0.0269*X[:,2]**2+0.23872*X[:,3]**2-2.2864
Q_SA = 0.0004268*X[:,0]-0.00055*X[:,1]+0.00534994*X[:,2]+0.00114999*X[:,3]-0.000579*X[:,0]*X[:,1]+0.000136*X[:,0]*X[:,2]+0.002647*X[:,0]*X[:,3]+0.002549*X[:,1]*X[:,2]+0.0010495*X[:,1]*X[:,3]-0.00105*X[:,2]*X[:,3]+0.00041*X[:,0]**2+0.000329*X[:,1]**2+0.0021499*X[:,2]**2-0.005*X[:,3]**2+0.00502

#create data with the predicted output of quadratic GA, quadratic PSO and quadratic SA to use as the input of GP
X_for_ensemble = np.array([Q_GA,Q_PSO,Q_SA]).T

# GP application
est_gp = SymbolicRegressor(population_size=5000, const_range=(-2,2),
                           generations=100, p_crossover=.9,
                           p_subtree_mutation=0.04,
                           p_point_mutation=0.05,
                           p_hoist_mutation=0.01,
                           verbose=1,
                           tournament_size=3
                           )
est_gp.fit(X_for_ensemble, y)
print(est_gp._program)
