# Supplementary material for: A genetic programming-based ensemble method for long-term electricity demand forecasting
Source: PeerJ Comput Sci. 2025 Apr 16;11:e2825. doi: 10.7717/peerj-cs.2825 (PMC12190524; doi:10.7717/peerj-cs.2825)
Supplement: Supplemental Information 4 [file peerj-cs-11-2825-s004.txt]

function objective = exponential(w1,w2,w3,w4,w5)
objective=0;
x=[2.94 79.69 15.28 4.13 2.15
   3.19	81.99 19.71 5.08 3.54
   3.29	84.36 27.07 6.42 3.96
   3.29	86.75 32.44 7.76 4.23
   3.86	89.24 29.93 9.12 4.78
   4.46	91.82 31.95 10.08 5.33
   5.29	94.45 43.31 13.7 5.96
   6.41	97.08 47.65 13.81 5.95
   6.62	99.74 55.61 16.18 6.47
   7.67	102.47 64.59 19.57 6.05
   8.66	105.29 74.3 20.12 5.8
   8.86	108.19 81.77 19.2 6.24
   10.36 111.13	84.27 19.24 7.06
   10.68 114.12	95.91 20.02 7.62
   11.11 117.19	107.66 18.17 7.67
   11.58 120.28	111.27 18.54 8.45];

 for i=1:16 
  obj(i)= (x(i,1)-(w1*exp(w2*x(i,2)+w3*x(i,3)+w4*x(i,4)+w5*x(i,5))))^2;
  objective = objective+obj(i);
 end
end
